# Supplementary material for: Late Split-Application with Reduced Nitrogen Fertilizer Increases Yield by Mediating Source–Sink Relations during the Grain Filling Stage in Summer Maize
Source: Plants (Basel). 2023 Jan 31;12(3):625. doi: 10.3390/plants12030625 (PMC9920228; doi:10.3390/plants12030625)
Supplement: Supplementary file 1 [file plants-12-00625-s001.zip]

Archive with 1 entries (1 files):
- plants-2158314-supplementary.pdf
